# Supplementary material for: Education, Employment, Income, and Urban–Rural Differences as Drivers of Social Inequalities in Environmental Exposures: Evidence from the UK Biobank
Source: Environ Sci Technol. 2026 Jan 22;60(4):3326–38. doi: 10.1021/acs.est.5c08849 (PMC12874515; doi:10.1021/acs.est.5c08849)
Supplement: Supplementary file 2 [file es5c08849_si_002.xlsx]

## Sheet: File Information
	Education, employment, income and urban-rural differences as drivers of social inequalities in environmental exposures: evidence from the UK Biobank
	Gauthier Pereira1, Benoît Lepage1, Kees De Hoogh2,3, Ruben Colindres Zuehlke4, Fernando Guntoro4, Lola Neufcourt1, David Tang4, Rin Wada4, Roel Vermeulen5, Michelle Kelly-Irving1, Cyrille Delpierre1, Marc Chadeau-Hyam4, Raphaële Castagné1
	1. EQUITY Team, Centre d’Epidémiologie et de Recherche en santé des POPulations CERPOP-UMR1295, Inserm–Université de Toulouse, Toulouse, France.
	2. Swiss Tropical and Public Health Institute, Allschwil, Switzerland.
	3. University of Basel, Basel, Switzerland.
	4. Department of Epidemiology and Biostatistics, School of Public Health, Imperial College London, London, UK
	5. Institute for Risk Assessment Sciences, Utrecht University, 3584 CM Utrecht, the Netherlands.
	Supplementary tables
	Supplementary Table 1 : List of socioeconomic indicators from the UK Biobank data included in the analysis.
	Supplementary Table 2 : List of environmental exposures from the UK Biobank data included in the analysis.
	Supplementary Table 3 : List of covariates from the UK Biobank data included in the analysis.
	Supplementary Table 5 : Characteristics of the analytical sample and the full UK Biobank cohort by countries
	Supplementary Table 6A: Bivariates analysis between confounders, socioeconomic position indicators and environmental exposures in urban areas, England (N=292,246)
	Supplementary Table 6B: Bivariates analysis between confounders, socioeconomic position indicators and environmental exposures in rural areas, England (N=50,178)
	Supplementary Table 7 : Bivariates analysis between confounders, social determinants and each SEP indicators in urban areas, England (N=292,246) and in rural areas, England (N=50,178)
	Supplementary Table 8: Linear regression coefficients for association between educational attainment (A), household income (B), and employment status (C) with airborne pollutants, road traffic noise and green-blue spaces in urban areas for England. Bonferroni 5% significance level α = 0.05/198 = 0.00025
	Supplementary Table 9: Linear regression coefficients for association between educational attainment (A), household income (B), and employment status (C) with airborne pollutants, road traffic noise and green-blue spaces in rural areas for England. Bonferroni 5% significance level α’ = 0.05/198 = 0.00025
	Supplementary Table 10: Linear regression coefficients for association between household income with airborne pollutants, road traffic noise and green-blue spaces in (A) urban and (B) rural areas for England. Bonferroni 5% significance level α’ = 0.05/198 = 0.00025
	Supplementary Table 11: Linear regression coefficients for association between educational attainment, household income, and employment status with airborne pollutants, road traffic noise and green-blue spaces in (A) urban and (B) rural areas for Wales.Bonferroni 5% significance level α’ = 0.05/198 = 0.00025
	Supplementary Table 12: Linear regression coefficients for association between educational attainment, household income, and employment status with airborne pollutants, road traffic noise and green-blue spaces in (A) urban and (B) rural areas for Scotland. Bonferroni 5% significance level α’ = 0.05/198 = 0.00025

## Sheet: Supplementary Table 1
Variable	Definition, collection and description	Recoding	UK biobank field code	Link
Educational attainment	UKB respondents were asked in the touchscreen questionnaire: "Wich of the following qualifications do you have ?" Participants could respond to this following question as follow: 1 College or University degree 2 A levels/AS levels or equivalent 3 O levels/GCSEs or equivalent 4 CSEs or equivalent 5 NVQ or HND or HNC or equivalent 6 Other professionnal qualifications eg: nursing, teaching -7 None o…	1: 'High' [College or University degree] 2: 'Medium' [A levels/AS levels or equivalent, NVQ or HND or HNC or equivalent, Other professionnal qualifications eg: nursing, teaching] 3: 'Low' [O levels/GCSEs or equivalent, CSEs or equivalent, None of the above] Missing: [Prefer not to answer]	6138	https://biobank.ndph.ox.ac.uk/showcase/field.cgi?id=6138
Employment	UKB respondents were asked in the touchscreen questionnaire: “Which of the following describes your current situation?”. Participants could respond to this question as follows: 1 In paid employment or self-employed 2 Retired 3 Looking after home and/or family 4 Unable to work because of sickness or disability 5 Unemployed 6 Doing unpaid or voluntary work 7 Full or part-time student -7 None of the…	1 : 'employed' [paid employment or self-employed] 2: 'retired' [retired] 3: 'unemployed' [looking after home and/or familiy, unable to work, unemployed unpaid or voluntary work or student ] Missing [Prefer not to answer]	6142	https://biobank.ndph.ox.ac.uk/showcase/field.cgi?id=6142
Household income	UKB respondents were asked in the touchscreen questionnaire: "What is the average total income before tax received by your HOUSEHOLD?" Participants could respond to this following question as follow: 1 Less than £18,000 2 £18,000 to £30,999 3 £31,000 to £51,999 4 £52,000 to £100,000 5 Greater than £100,000 -1 Do not know -3 Prefer not to answer	1: 'Greater than 52,000' [Greater than £100,000, £52,000 to £100,000] 2: '31,000 to 51,999' [£31,000 to £51,999] 3: '£18,000 to £30,999' [£18,000 to £30,999] 4: 'Less than £18,000' [Less than £18,000] Missing: [Do not know, Prefer not to answer]	738	https://biobank.ctsu.ox.ac.uk/crystal/field.cgi?id=738
Supplementary Table 1 : List of socioeconomic indicators from the UK Biobank data included in the analysis.

## Sheet: Supplementary Table 2
	Variable	Definition, collection and description	Predictors	Year	Resolution	Unit	UK biobank field code	UK biobank Link	Reference	Reference link
Air pollution	NO2	Air pollution estimates for the year 2010 were modelled for each address using a Land Use Regression (LUR) model developed as part of the European Study of Cohorts for Air Pollution Effects (ESCAPE)	Total traffic load of major roads in a 50 meter buffer (sum of (traffic intensity * length of all segments) Road length of all roads in a 500 meter buffer Sum of high density and low density residential land in a 5000 meter buffer	2010	Adress	µg/m3	24003	https://biobank.ctsu.ox.ac.uk/crystal/field.cgi?id=24003	R. Beelen, et. al., 2013	https://www.sciencedirect.com/science/article/pii/S1352231013001386?via%3Dihub
	NOx	Air pollution estimates for the year 2010 were modelled for each address using a Land Use Regression (LUR) model developed as part of the European Study of Cohorts for Air Pollution Effects (ESCAPE)	Total traffic load of major roads in a 50 meter buffer (sum of (traffic intensity * length of all segments) Road length of all roads in a 300 meter buffer Sum of high density and low density residential land in a 5000 meter buffer	2010	Adress	µg/m3	24004	https://biobank.ctsu.ox.ac.uk/crystal/field.cgi?id=24004	R. Beelen, et. al., 2013	https://www.sciencedirect.com/science/article/pii/S1352231013001386?via%3Dihub
	PM10	Air pollution estimates for the year 2010 were modelled for each address using a Land Use Regression (LUR) model developed as part of the European Study of Cohorts for Air Pollution Effects (ESCAPE)	Inverse distance to the nearest road of the central road network (DISTINVMAJORC1) Heavy-duty traffic intensity on nearest major road Sum of high density and low density residential land in a 300 meter buffer	2010	Adress	µg/m3	24005	https://biobank.ctsu.ox.ac.uk/crystal/field.cgi?id=24006	M. Eeftens, et. al, 2012	https://pubs.acs.org/doi/10.1021/es301948k
	PM2,5	Air pollution estimates for the year 2010 were modelled for each address using a Land Use Regression (LUR) model developed as part of the European Study of Cohorts for Air Pollution Effects (ESCAPE)	Product of inverse distance to the nearest road and nearest major road and traffic intensity on this road (INTMAJORINVDIST)2 Road length of all roads in a 500 meter buffer	2010	Adress	µg/m3	24006	https://biobank.ctsu.ox.ac.uk/crystal/field.cgi?id=24006	M. Eeftens, et. al, 2012	https://pubs.acs.org/doi/10.1021/es301948k
Noise Pollution	Lday	Noise estimates for the year 2009 were modelled using a version of the CNOSSOS-EU noise model. These Common NOise aSSessment methOdS (CNOSSOS).	Ground properties, noise propagation, frequencies range, absorption, distance to the road, traffic flow, types of vehicles	2009	500 m	dB	24020	https://biobank.ndph.ox.ac.uk/showcase/field.cgi?id=24020	Kephalopoulos S, et.al., 2014	https://www.sciencedirect.com/science/article/pii/S0048969714001934
	Levening	Noise estimates for the year 2009 were modelled using a version of the CNOSSOS-EU noise model. These Common NOise aSSessment methOdS (CNOSSOS).	Ground properties, noise propagation, frequencies range, absorption, distance to the road, traffic flow, types of vehicles	2009	500 m	dB	2401	https://biobank.ndph.ox.ac.uk/showcase/field.cgi?id=24021	Kephalopoulos S, et.al., 2014	https://www.sciencedirect.com/science/article/pii/S0048969714001934
	Lnight	Noise estimates for the year 2009 were modelled using a version of the CNOSSOS-EU noise model. These Common NOise aSSessment methOdS (CNOSSOS).	Ground properties, noise propagation, frequencies range, absorption, distance to the road, traffic flow, types of vehicles	2009	500 m	dB	24022	https://biobank.ndph.ox.ac.uk/showcase/label.cgi?id=115	Kephalopoulos S, et.al., 2014	https://www.sciencedirect.com/science/article/pii/S0048969714001934
Green and Blue spaces	Natural environment percentage, buffer 1000m	To extend coverage to Wales and Scotland, Centre for Ecology and Hydrology (CEH) Land Cover Map 2007 data were used to derive a similar ‘greenspace’ density measure to that in the GLUD data. Participant home locations (at wave 0 and wave 1) were therefore buffered at 300m and 1000m to create polygon feature classes in an ArcGIS Geodatabase.		2007	1000m	%	24506	https://biobank.ndph.ox.ac.uk/showcase/field.cgi?id=24506	Morton et al., 2011)	https://nora.nerc.ac.uk/id/eprint/14854/1/LCM2007_Final_Report_-_vCS_Web.pdf
	Greenspace percentage, buffer 1000m	Measures of residential greenspace exposure were estimated for England residents using the 2005 Generalised Land Use Database for England. UK Biobank Project 15374: Linked environmental variables. 2 Participant home locations (at wave 0 and wave 1) were therefore buffered at 300m and 1000m to create polygon feature classes in an ArcGIS Geodatabase. An automated methodology allocates land based on…		2001	1000m	%	24500	https://biobank.ndph.ox.ac.uk/showcase/field.cgi?id=24500	Department for Communities and Local Government, 2007.	https://www.data.gov.uk/dataset/4413c03c-762a-47ad-a865-6c1eee77fe6c/land-use-statistics-generalised-land-use-database
	Domestic garden percentage, buffer 1000m	Measures of residential greenspace exposure were estimated for England residents using the 2005 Generalised Land Use Database for England. UK Biobank Project 15374: Linked environmental variables. 2 Participant home locations (at wave 0 and wave 1) were therefore buffered at 300m and 1000m to create polygon feature classes in an ArcGIS Geodatabase. An automated methodology allocates land based on…		2001	1000m	%	24501	https://biobank.ndph.ox.ac.uk/showcase/field.cgi?id=24501	Department for Communities and Local Government, 2007.	https://www.data.gov.uk/dataset/4413c03c-762a-47ad-a865-6c1eee77fe6c/land-use-statistics-generalised-land-use-database
	Water percentage, buffer 1000m	Measures of residential greenspace exposure were estimated for England residents using the 2005 Generalised Land Use Database for England. UK Biobank Project 15374: Linked environmental variables. 2 Participant home locations (at wave 0 and wave 1) were therefore buffered at 300m and 1000m to create polygon feature classes in an ArcGIS Geodatabase. An automated methodology allocates land based on…		2001	1000m	%	24502	https://biobank.ndph.ox.ac.uk/showcase/field.cgi?id=24502	Department for Communities and Local Government, 2007.	https://www.data.gov.uk/dataset/4413c03c-762a-47ad-a865-6c1eee77fe6c/land-use-statistics-generalised-land-use-database
Supplementary Table 2 : List of environmental exposures from the UK Biobank data included in the analysis.

## Sheet: Supplementary Table 3
Variable	Definition, collection and description	Type	Unit	Recoding	UK biobank field code	Link
Age	Age when attended assessment centre	Integer	Years	None	21003	https://biobank.ndph.ox.ac.uk/showcase/field.cgi?id=21003
Sex	Sex of participant. Acquired from central registry at recruitment, but in some cases updated by the participant. Hence this field may contain a mixture of the sex the NHS had recorded for the participant and self-reported sex. 1 Female 2 Male	Categorical		1 Female 2 Male	31	https://biobank.ndph.ox.ac.uk/showcase/field.cgi?id=31
Country of birth	UKB respondents were asked in the touchscreen questionnaire: "Where were you born?" Participants could respond to this following question as follow: 1 England 2 Wales 3 Scotland 4 Northern Ireland 5 Republic of Ireland 6 Elsewhere -1 Do not know -3 Prefer not to answer	Categorical		1: 'UK/Ireland' [England, Wales, Scotland, Northern Ireland, Republic of Ireland] 2: 'Elsewhere' [Elsewhere] Missing: [Do not know, Prefer not to answer]	1647	https://biobank.ctsu.ox.ac.uk/crystal/field.cgi?id=1647
Supplementary Table 3 : List of covariates from the UK Biobank data included in the analysis.

## Sheet: Supplementary Table 4
Definition, collection and description	Recoding	UK biobank field code	Link
The classification is derived by combining each participants home postcode with data generated from the 2001 census from the Office of National Statistics, using the Geoconvert tool. 1 England/Wales - Urban - sparse 2 England/Wales - Urban - less sparse 3 Scotland - Large Urban Area 4 Scotland - Other Urban Area 5 England/Wales - Town and Fringe - sparse 6 England/Wales - Town and Fringe - less s…	1 'Urban' [1;2;3;4] 2 'Rural' [5;6;7;8;9;10;11;12;13;14]	20118	https://biobank.ndph.ox.ac.uk/showcase/field.cgi?id=20118
Supplementary Table 4 : Urban/Rural definition from the UK Biobank data used in the analysis.

## Sheet: Supplementary Table 5
	England						Scotland						Wales
	UK biobank England (N= 432 607)			UK biobank complete case England (N = 320 477)			UK biobank (N= 35 845)			UK biobank complete case (N = 26 389)			UK biobank (N= 35 845)			UK biobank complete case (N = 26 389)
		Description		Variables	Description		Variables	Description		Variables	Description		Variables	Description		Variables	Description
Variables		n= 432,218			n= 342,424			n=35,823			n= 27,992			n=21,180			n= 16,617
Sex, n(%)
	Female	234964 (54.36)		Female	180806 (52.8)		Female	19933 (55.64)		Female	15206 (54.32)		Female	11458 (54.1)		Female	8663 (52.13)
	Male	197254 (45.64)		Male	161618 (47.2)		Male	15890 (44.36)		Male	12786 (45.68)		Male	9722 (45.9)		Male	7954 (47.87)
	N	432218 (100%)					N	35823 (100%)					N	21180 (100%)
	Missing	0 (0%)					Missing	0 (0%)					Missing	0 (0%)
Age
	Mean (SD)	56.6 (8.1)		Mean (SD)	56.3 (8.1)		Mean (SD)	56.3 (8.1)		Mean (SD)	56.1 (8.1)		Mean (SD)	56.2 (7.9)		Mean (SD)	55.8 (8)
	Median (IQR)	58 (50-63)		Median (IQR)	57 (50-63)		Median (IQR)	57 (50-63)		Median (IQR)	57 (49-63)		Median (IQR)	57 (50-63)		Median (IQR)	57 (49-62)
	Min, Max	37, 73		Min, Max	38, 73		Min, Max	40, 70		Min, Max	40, 70		Min, Max	40, 70		Min, Max	40, 70
	N	432218 (100%)					N	35823 (100%)					N	21180 (100%)
	Missing	0 (0%)					Missing	0 (0%)					Missing	0 (0%)
Country of birth, n(%)
	UK or Ireland	394687 (91.66)		UK or Ireland	316333 (92.38)		UK or Ireland	34168 (95.56)		UK or Ireland	26824 (95.83)		UK or Ireland	20211 (95.63)		UK or Ireland	15944 (95.95)
	Elsewhere	35923 (8.34)		Elsewhere	26091 (7.62)		Elsewhere	1589 (4.44)		Elsewhere	1168 (4.17)		Elsewhere	924 (4.37)		Elsewhere	673 (4.05)
	N	430610 (99.6%)					N	35757 (99.8%)					N	21135 (99.8%)
	Missing	1608 (0.4%)					Missing	66 (0.2%)					Missing	45 (0.2%)
Living area, n(%)
	Urban	367437 (85.81)		Urban	292246 (85.35)		Urban	32378 (91.61)		Urban	25591 (91.42)		Urban	17587 (84.58)		Urban	14089 (84.79)
	Rural	60750 (14.19)		Rural	50178 (14.65)		Rural	2966 (8.39)		Rural	2401 (8.58)		Rural	3206 (15.42)		Rural	2528 (15.21)
	N	428187 (99.1%)					N	35344 (98.7%)					N	20793 (98.2%)
	Missing	4031 (0.9%)					Missing	479 (1.3%)					Missing	387 (1.8%)
Educational attainment, n(%)
	High	136077 (32.18)		High	119683 (34.95)		High	13878 (39.18)		High	11832 (42.27)		High	6534 (31.16)		High	5671 (34.13)
	Medium	141062 (33.35)		Medium	116372 (33.98)		Medium	10481 (29.59)		Medium	8440 (30.15)		Medium	6961 (33.19)		Medium	5671 (34.13)
	Low	145788 (34.47)		Low	106369 (31.06)		Low	11060 (31.23)		Low	7720 (27.58)		Low	7477 (35.65)		Low	5275 (31.74)
	N	422927 (97.9%)					N	35419 (98.9%)					N	20972 (99%)
	Missing	9291 (2.1%)					Missing	404 (1.1%)					Missing	208 (1%)
Household Income, n(%)
	Greater than 52,000	93193 (25.58)		Greater than 52,000	90220 (26.35)		Greater than 52,000	8644 (27.57)		Greater than 52,000	8106 (28.96)		Greater than 52,000	4183 (22.82)		Greater than 52,000	3963 (23.85)
	31,000 to 51,999	94544 (25.95)		31,000 to 51,999	91183 (26.63)		31,000 to 51,999	8401 (26.8)		31,000 to 51,999	7838 (28)		31,000 to 51,999	5066 (27.63)		31,000 to 51,999	4735 (28.49)
	18,000 to 30,999	93076 (25.55)		18,000 to 30,999	88565 (25.86)		18,000 to 30,999	7547 (24.07)		18,000 to 30,999	6790 (24.26)		18,000 to 30,999	4900 (26.73)		18,000 to 30,999	4492 (27.03)
	Less than 18,000	83520 (22.92)		Less than 18,000	72456 (21.16)		Less than 18,000	6759 (21.56)		Less than 18,000	5258 (18.78)		Less than 18,000	4184 (22.82)		Less than 18,000	3427 (20.62)
	N	364333 (84.3%)					N	31351 (87.5%)					N	18333 (86.6%)
	Missing	67885 (15.7%)					Missing	4472 (12.5%)					Missing	2847 (13.4%)
Employment Status, n(%)
	Employed or self-employed	231426 (56.01)		Employed or self-employed	200919 (58.68)		Employed or self-employed	19746 (57.83)		Employed or self-employed	16964 (60.6)		Employed or self-employed	11580 (57.71)		Employed or self-employed	10065 (60.57)
	Retired	153666 (37.19)		Retired	120122 (35.08)		Retired	12352 (36.18)		Retired	9498 (33.93)		Retired	7283 (36.29)		Retired	5652 (34.01)
	Unemployed	28103 (6.8)		Unemployed	21383 (6.24)		Unemployed	2044 (5.99)		Unemployed	1530 (5.47)		Unemployed	1204 (6)		Unemployed	900 (5.42)
	N	413195 (95.6%)					N	34142 (95.3%)					N	20067 (94.7%)
	Missing	19023 (4.4%)					Missing	1681 (4.7%)					Missing	1113 (5.3%)
NO2
	Mean (SD)	26.7 (7.6)		Mean (SD)	26.5 (7.5)		Mean (SD)	27.4 (6.7)		Mean (SD)	27.4 (6.7)		Mean (SD)	25.4 (6.9)		Mean (SD)	25.4 (6.9)
	Median (IQR)	26.2 (21.4-31.3)		Median (IQR)	26 (21.2-31.1)		Median (IQR)	27.3 (23-31.5)		Median (IQR)	27.3 (23-31.4)		Median (IQR)	25 (20.9-29)		Median (IQR)	25 (20.9-29.1)
	Min, Max	12.9, 108.5		Min, Max	12.9, 108.5		Min, Max	12.9, 106.9		Min, Max	12.9, 106.9		Min, Max	12.9, 81.2		Min, Max	12.9, 81.2
	N	427329 (98.9%)					N	33801 (94.4%)					N	20977 (99%)
	Missing	4889 (1.1%)					Missing	2022 (5.6%)					Missing	203 (1%)
NOx
	Mean (SD)	44 (15.5)		Mean (SD)	43.6 (15.3)		Mean (SD)	45.4 (13.7)		Mean (SD)	45.3 (13.7)		Mean (SD)	42.9 (15.4)		Mean (SD)	42.9 (15.4)
	Median (IQR)	42.3 (34.2-50.8)		Median (IQR)	42 (34-50.4)		Median (IQR)	44.6 (37.2-51)		Median (IQR)	44.5 (37.1-50.9)		Median (IQR)	41.4 (33.5-48.5)		Median (IQR)	41.3 (33.6-48.5)
	Min, Max	19.7, 265.9		Min, Max	19.7, 265.9		Min, Max	19.7, 263.9		Min, Max	19.7, 263.9		Min, Max	19.7, 215.4		Min, Max	19.7, 215.4
	N	427329 (98.9%)					N	33801 (94.4%)					N	20977 (99%)
	Missing	4889 (1.1%)					Missing	2022 (5.6%)					Missing	203 (1%)
PM10							NOT AVAILABLE			NOT AVAILABLE
	Mean (SD)	16.2 (1.9)		Mean (SD)	16.2 (1.9)								Mean (SD)	16.5 (2.1)		Mean (SD)	16.5 (2.1)
	Median (IQR)	16 (15.2-17)		Median (IQR)	16 (15.2-17)								Median (IQR)	16 (15.4-17.2)		Median (IQR)	16 (15.4-17.3)
	Min, Max	11.8, 30.6		Min, Max	11.8, 30.6								Min, Max	11.8, 26.3		Min, Max	11.8, 26
	N	427090 (98.8%)											N	20972 (99%)
	Missing	5128 (1.2%)											Missing	208 (1%)
PM2.5							NOT AVAILABLE			NOT AVAILABLE
	Mean (SD)	10 (1)		Mean (SD)	10 (1)								Mean (SD)	10 (1.1)		Mean (SD)	10 (1.1)
	Median (IQR)	9.9 (9.3-10.6)		Median (IQR)	9.9 (9.3-10.5)								Median (IQR)	9.9 (9.3-10.6)		Median (IQR)	9.9 (9.3-10.6)
	Min, Max	8.2, 21.2		Min, Max	8.2, 21.2								Min, Max	8.2, 18.4		Min, Max	8.2, 18.4
	N	427090 (98.8%)											N	20972 (99%)
	Missing	5128 (1.2%)											Missing	208 (1%)
Lday
	Mean (SD)	55.4 (4.3)		Mean (SD)	55.4 (4.2)		Mean (SD)	55.4 (4.1)		Mean (SD)	55.4 (4)		Mean (SD)	55.5 (4.2)		Mean (SD)	55.5 (4.2)
	Median (IQR)	54.2 (52.8-56.3)		Median (IQR)	54.2 (52.8-56.3)		Median (IQR)	54.4 (53.2-56.2)		Median (IQR)	54.4 (53.2-56.2)		Median (IQR)	54.4 (52.9-56.5)		Median (IQR)	54.4 (52.9-56.5)
	Min, Max	50.9, 92.7		Min, Max	50.9, 88.6		Min, Max	50.9, 86.4		Min, Max	50.9, 86.4		Min, Max	50.9, 88.5		Min, Max	50.9, 88.5
	N	427329 (98.9%)					N	33801 (94.4%)					N	20977 (99%)
	Missing	4889 (1.1%)					Missing	2022 (5.6%)					Missing	203 (1%)
Levening
	Mean (SD)	51.7 (4.3)		Mean (SD)	51.6 (4.2)		Mean (SD)	51.7 (4.1)		Mean (SD)	51.7 (4)		Mean (SD)	51.8 (4.2)		Mean (SD)	51.8 (4.2)
	Median (IQR)	50.5 (49.1-52.6)		Median (IQR)	50.5 (49.1-52.6)		Median (IQR)	50.7 (49.5-52.5)		Median (IQR)	50.6 (49.4-52.5)		Median (IQR)	50.7 (49.2-52.8)		Median (IQR)	50.7 (49.2-52.8)
	Min, Max	47.2, 89		Min, Max	47.2, 84.9		Min, Max	47.2, 82.6		Min, Max	47.2, 82.6		Min, Max	47.1, 84.7		Min, Max	47.2, 84.7
	N	427329 (98.9%)					N	33801 (94.4%)					N	20977 (99%)
	Missing	4889 (1.1%)					Missing	2022 (5.6%)					Missing	203 (1%)
Lninght
	Mean (SD)	46.6 (4.3)		Mean (SD)	46.5 (4.2)		Mean (SD)	46.6 (4.1)		Mean (SD)	46.6 (4)		Mean (SD)	46.7 (4.2)		Mean (SD)	46.7 (4.2)
	Median (IQR)	45.4 (44-47.5)		Median (IQR)	45.4 (44-47.5)		Median (IQR)	45.6 (44.4-47.4)		Median (IQR)	45.6 (44.4-47.4)		Median (IQR)	45.6 (44.1-47.7)		Median (IQR)	45.6 (44.1-47.7)
	Min, Max	42.1, 83.9		Min, Max	42.1, 79.8		Min, Max	42.1, 77.6		Min, Max	42.1, 77.6		Min, Max	42.1, 79.7		Min, Max	42.1, 79.7
	N	427329 (98.9%)					N	33801 (94.4%)					N	20977 (99%)
	Missing	4889 (1.1%)					Missing	2022 (5.6%)					Missing	203 (1%)
Natural Environment 1,000m
	Mean (SD)	41 (25.7)		Mean (SD)	41.5 (25.8)		Mean (SD)	34.2 (22.6)		Mean (SD)	34.9 (22.5)		Mean (SD)	42.8 (25)		Mean (SD)	42.6 (25.1)
	Median (IQR)	37.1 (19.5-59.2)		Median (IQR)	37.8 (19.9-60)		Median (IQR)	27.7 (15.8-49.5)		Median (IQR)	28.9 (16.4-50.6)		Median (IQR)	41.2 (20.7-61.3)		Median (IQR)	40.9 (20.4-61.1)
	Min, Max	0, 100		Min, Max	0, 100		Min, Max	0.3, 100		Min, Max	0.3, 100		Min, Max	0.4, 100		Min, Max	0.5, 100
	N	428262 (99.1%)					N	35371 (98.7%)					N	20797 (98.2%)
	Missing	3956 (0.9%)					Missing	452 (1.3%)					Missing	383 (1.8%)
Greenspace 1,000m							NOT AVAILABLE			NOT AVAILABLE			NOT AVAILABLE			NOT AVAILABLE
	Mean (SD)	45.1 (21.6)		Mean (SD)	45.5 (21.7)
	Median (IQR)	41.5 (27.5-60)		Median (IQR)	42.1 (27.7-60.6)
	Min, Max	4.4, 99.2		Min, Max	4.5, 99.2
	N	428249 (99.1%)
	Missing	3969 (0.9%)
Garden 1,000m							NOT AVAILABLE			NOT AVAILABLE			NOT AVAILABLE			NOT AVAILABLE
	Mean (SD)	24.4 (11.3)		Mean (SD)	24.4 (11.3)
	Median (IQR)	24.5 (16.6-32.2)		Median (IQR)	24.5 (16.6-32.2)
	Min, Max	0.1, 66.1		Min, Max	0.1, 66.1
	N	428249 (99.1%)
	Missing	3969 (0.9%)
Water 1,000m							NOT AVAILABLE			NOT AVAILABLE			NOT AVAILABLE			NOT AVAILABLE
	Mean (SD)	1.2 (2.5)		Mean (SD)	1.3 (2.5)
	Median (IQR)	0.5 (0.2-1.3)		Median (IQR)	0.5 (0.2-1.3)
	Min, Max	0, 59.4		Min, Max	0, 59.4
	N	428249 (99.1%)
	Missing	3969 (0.9%)
Supplementary Table 5 : Characteristics of the analytical sample and the full UK Biobank cohort by countries

## Sheet: Supplementary Table 6
		Airborne pollutants									Road traffic noise							Green-blue spaces
		NO2	p-value	NOx	p-value	PM10	p-value	PM2.5	p-value		Lday	p-value	Levening	p-value	Lnight	p-value		Natural Environment	p-value	Green space	p-value	Garden	p-value	Water	p-value
Sex, median (IQR)
	Female	27.5 (23.3-32)	<0.001a	44.1 (37.1-52.1)	<0.001a	16.1 (15.5-17)	0.0811016	10.1 (9.5-10.7)	<0.001a		54.2 (52.8-56.1)	0.716239	50.5 (49.1-52.4)	0.714114	45.4 (44-47.3)	0.716223		31.8 (17.4-49.6)	<0.001a	37.2 (25.6-51.8)	<0.001a	26.6 (20-33.6)	<0.001a	0.5 (0.2-1.2)	<0.001a
	Male	27.3 (23.2-31.9)		43.8 (37-51.8)		16.1 (15.5-17)		10.1 (9.5-10.6)			54.2 (52.8-56.1)		50.5 (49.1-52.4)		45.4 (44-47.3)			32.5 (17.9-50.3)		37.8 (26.1-52.4)		26.3 (19.7-33.4)		0.5 (0.2-1.2)
Age, spearman coefficient		-0.0666265	<0.001b	-0.0650024	<0.001b	-0.0269549	<0.001b	-0.0581104	<0.001b		-0.0280655	<0.001b	-0.028069	<0.001b	-0.0280658	<0.001b		0.0645901	<0.001b	0.054834	<0.001b	0.00745192	<0.001b	0.00428519	<0.001b
Country of birth, median (IQR)
	UK or Ireland	27.1 (23.1-31.6)	<0.001a	43.5 (36.8-51.4)	<0.001a	16.1 (15.5-17)	<0.001a	10 (9.5-10.6)	<0.001a		54.2 (52.8-56.1)	<0.001a	50.5 (49.1-52.4)	<0.001a	45.4 (44-47.3)	<0.001a		33.3 (18.6-50.8)	<0.001a	38.5 (26.7-52.9)	<0.001a	26.3 (19.8-33.4)	<0.001a	0.5 (0.2-1.2)	<0.001a
	Elsewhere	31.3 (26.5-35.9)		48.7 (41.1-58.3)		16.6 (15.8-17.7)		10.3 (9.7-11)			54.5 (53.1-56.8)		50.8 (49.4-53)		45.7 (44.3-48)			19.6 (9.9-35.5)		27.8 (19.8-40.2)		27.9 (21.1-34.6)		0.5 (0.1-1.2)
Educational attainment, median (IQR)
	High	28.3 (23.5-33.1)	<0.001a	44.7 (37.1-53.7)	<0.001a	16.2 (15.6-17.1)	<0.001a	10.1 (9.5-10.7)	<0.001a		54.3 (53-56.3)	<0.001a	50.6 (49.2-52.5)	<0.001a	45.5 (44.1-47.5)	<0.001a		28.3 (15-47.5)	<0.001a	33.8 (23-49.5)	<0.001a	27.5 (20.8-34.4)	<0.001a	0.5 (0.2-1.3)	<0.001a
	Medium	26.8 (23-31.2)		43.2 (36.6-50.9)		16.1 (15.4-17)		10 (9.5-10.6)			54.2 (52.8-56.1)		50.4 (49-52.3)		45.3 (44-47.2)			34.2 (19.2-51.5)		39.2 (27.2-53.6)		26.3 (19.6-33.3)		0.5 (0.2-1.2)
	Low	27.2 (23.5-31.5)		44 (37.4-51.5)		16.1 (15.5-17)		10.1 (9.6-10.7)			54.2 (52.8-56.1)		50.4 (49-52.4)		45.4 (44-47.3)			33.7 (19.3-50.3)		39.3 (27.9-52.8)		25.6 (19.3-32.5)		0.5 (0.2-1.2)
Household Income, median (IQR)
	Greater than 52,000	27.4 (22.9-32.2)	<0.001a	43.1 (36-51.6)	<0.001a	16.1 (15.5-17.1)	<0.001a	10 (9.4-10.6)	<0.001a		54.2 (52.8-56.1)	<0.001a	50.4 (49.1-52.4)	<0.001a	45.4 (44-47.3)	<0.001a		31.1 (16.6-50.3)	<0.001a	35.8 (24-51.7)	<0.001a	27.7 (20.9-34.8)	<0.001a	0.5 (0.2-1.3)	<0.001a
	31,000 to 51,999	27.1 (23-31.6)		43.4 (36.6-51)		16.1 (15.5-17)		10 (9.5-10.6)			54.2 (52.8-56)		50.4 (49.1-52.3)		45.4 (44-47.2)			33.1 (18.3-50.8)		38.4 (26.3-52.8)		26.8 (20.1-33.8)		0.5 (0.2-1.2)
	18,000 to 30,999	27.2 (23.2-31.6)		43.9 (37.1-51.7)		16.1 (15.5-17)		10.1 (9.5-10.7)			54.2 (52.9-56.1)		50.5 (49.1-52.4)		45.4 (44-47.3)			33.2 (18.5-50.4)		38.6 (26.9-52.7)		26.1 (19.5-33.1)		0.5 (0.2-1.2)
	Less than 18,000	28.2 (24.1-32.6)		45.6 (38.8-53.8)		16.2 (15.6-17.1)		10.2 (9.7-10.8)			54.3 (52.9-56.3)		50.6 (49.2-52.6)		45.5 (44.1-47.5)			30.7 (17.1-47.7)		37.1 (26.3-50.8)		25.3 (18.9-32)		0.5 (0.2-1.2)
Employment Status, median (IQR)
	Employed or self-employed	27.8 (23.5-32.4)	<0.001a	44.5 (37.4-52.7)	<0.001a	16.1 (15.5-17.1)	<0.001a	10.1 (9.6-10.7)	<0.001a		54.3 (52.9-56.2)	<0.001a	50.5 (49.1-52.5)	<0.001a	45.5 (44.1-47.4)	<0.001a		30.9 (16.9-48.9)	<0.001a	36.7 (25.3-51.4)	<0.001a	26.5 (19.9-33.5)	<0.001a	0.5 (0.2-1.2)	<0.001a
	Retired	26.7 (22.9-31)		42.9 (36.3-50.4)		16.1 (15.4-17)		10 (9.5-10.6)			54.1 (52.8-56)		50.4 (49-52.2)		45.3 (43.9-47.1)			35 (19.8-52)		39.7 (27.4-53.7)		26.4 (19.8-33.5)		0.5 (0.2-1.2)
	Unemployed	28.4 (24-33.1)		45.3 (37.8-54)		16.2 (15.6-17.2)		10.1 (9.6-10.8)			54.3 (52.9-56.3)		50.5 (49.1-52.5)		45.5 (44.1-47.5)			28.1 (15-46.3)		34.3 (23.8-49.1)		26.8 (20.2-33.7)		0.5 (0.2-1.3)
Supplementary Table 6A: Bivariates analysis between confounders, socioeconomic position indicators and environmental exposures in urban areas, England (N=292,246)
(a) Kruskal-Wallis test
(b) Spearman coefficient
		Airborne pollutants									Road traffic noise							Green-blue spaces
		NO2	p-value	NOx	p-value	PM10	p-value	PM2.5	p-value		Lday	p-value	Levening	p-value	Lnight	p-value		Natural Environment	p-value	Green space	p-value	Garden	p-value	Water	p-value
Sex, median (IQR)
	Female	16.7 (14.5-19.2)	<0.001a	26.8 (22.4-33.6)	<0.001a	14.8 (13.2-16)	0.098a	8.7 (8.2-9.2)	<0.001a		54.5 (52.6-57.2)	0.59a	50.7 (48.8-53.5)	0.59a	45.6 (43.7-48.4)	0.59a		84.1 (72.8-93)	0.59a	81.3 (71.6-89.6)	0.49a	8.6 (4.3-14.2)	0.63a	0.6 (0.3-1.4)	0.31a
	Male	16.6 (14.4-19.1)		26.6 (22.3-33.3)		14.7 (13.2-16)		8.7 (8.2-9.2)			54.5 (52.6-57.1)		50.7 (48.8-53.4)		45.6 (43.8-48.3)			84.2 (73-93)		81.4 (71.6-89.6)		8.6 (4.3-14.1)		0.6 (0.3-1.4)
Age, spearman coefficient		-0.0114475	0.01b	-0.0101522	0.02b	0.000767038	0.86b	-0.00835526	0.06b		-0.0200484	<0.001b	-0.0200457	<0.001b	-0.0200485	<0.001b		0.00354496	0.43b	-0.000970062	0.83b	0.0138519	0.002b	-0.00873946	0.05b
Country of birth, median (IQR)
	UK or Ireland	16.6 (14.5-19.1)	0.11a	26.7 (22.3-33.5)	0.09a	14.8 (13.2-16)	0.07a	8.7 (8.2-9.2)	0.29a		54.5 (52.6-57.2)	0.58a	50.7 (48.8-53.4)	0.58a	45.6 (43.8-48.3)	0.58a		84.2 (73-93)	0.96a	81.4 (71.6-89.6)	0.19a	8.6 (4.3-14.2)	0.10a	0.6 (0.3-1.4)	<.001
	Elsewhere	16.5 (14.3-19.1)		26.3 (22.2-33.1)		14.8 (13.3-16.3)		8.7 (8.2-9.2)			54.5 (52.6-57.3)		50.8 (48.9-53.6)		45.7 (43.8-48.5)			83.9 (72.8-92.9)		81.1 (71.2-89.3)		8.9 (4.5-14.5)		0.7 (0.3-1.6)
Educational attainment, median (IQR)
	High	16.2 (14.2-18.8)	<0.001a	25.8 (21.9-32.5)	<0.001a	14.6 (12.9-15.9)	<0.001a	8.6 (8.2-9.2)	<0.001a		54.5 (52.6-57.2)	0.197a	50.8 (48.8-53.5)	0.197a	45.7 (43.8-48.4)	0.197a		85.7 (73.9-94.1)	<0.001a	82.5 (72.1-90.5)	<0.001a	8.1 (3.8-14.1)	<0.001a	0.6 (0.3-1.4)	0.06a
	Medium	16.8 (14.6-19.2)		27 (22.5-33.5)		14.8 (13.3-16)		8.7 (8.3-9.2)			54.4 (52.6-57.2)		50.7 (48.8-53.5)		45.6 (43.7-48.4)			83.6 (72.6-92.4)		80.9 (71.4-89.2)		8.8 (4.5-14.2)		0.6 (0.3-1.4)
	Low	17.1 (14.8-19.6)		27.9 (22.9-34.6)		14.9 (13.4-16.1)		8.8 (8.3-9.3)			54.4 (52.6-57)		50.6 (48.8-53.3)		45.5 (43.8-48.2)			82.9 (72.1-91.8)		80.3 (71-88.7)		8.9 (4.6-14.2)		0.6 (0.3-1.4)
Household Income, median (IQR)
	Greater than 52,000	16.1 (14.1-18.6)	<0.001a	25.2 (21.7-31.7)	<0.001a	14.5 (12.8-15.9)	<0.001a	8.5 (8.2-9.1)	<0.001a		54.5 (52.5-57.2)	0.197a	50.7 (48.7-53.5)	0.196a	45.7 (43.6-48.4)	0.196a		86.7 (74.9-95)	<0.001a	83.5 (72.8-91)	<0.001a	7.6 (3.4-13.6)	<0.001a	0.6 (0.3-1.4)	<0.001a
	31,000 to 51,999	16.7 (14.4-19.2)		26.8 (22.4-33.6)		14.8 (13.3-16)		8.7 (8.3-9.2)			54.5 (52.6-57.2)		50.7 (48.9-53.5)		45.6 (43.8-48.4)			83.8 (72.5-92.8)		81 (71.2-89.5)		8.7 (4.5-14.4)		0.6 (0.3-1.4)
	18,000 to 30,999	16.9 (14.8-19.4)		27.6 (22.9-34.1)		14.8 (13.4-16.1)		8.8 (8.3-9.3)			54.4 (52.6-57.1)		50.7 (48.9-53.3)		45.6 (43.8-48.3)			83.2 (72-91.8)		80.5 (71.1-88.7)		9 (4.8-14.5)		0.6 (0.3-1.4)
	Less than 18,000	17.3 (15.1-19.8)		28.9 (23.5-35.3)		15 (13.7-16.2)		8.8 (8.4-9.4)			54.5 (52.7-57.2)		50.7 (48.9-53.5)		45.6 (43.9-48.4)			81.8 (71.3-90.8)		79.2 (70.7-87.9)		9.6 (5-14.3)		0.6 (0.3-1.4)
Employment Status, median (IQR)
	Employed or self-employed	16.6 (14.4-19.2)	<0.001a	26.8 (22.3-33.6)	<0.001a	14.8 (13.2-16)	<0.001a	8.7 (8.2-9.2)	<0.001a		54.6 (52.6-57.3)	<0.001a	50.8 (48.9-53.6)	<0.001a	45.8 (43.8-48.5)	<0.001a		84.2 (73-93)	<0.001a	81.5 (71.7-89.8)	<0.001a	8.4 (4.1-14)	<0.001a	0.6 (0.3-1.4)	0.32a
	Retired	16.7 (14.5-19.1)		26.8 (22.5-33.3)		14.8 (13.3-16)		8.7 (8.3-9.2)			54.3 (52.5-57)		50.6 (48.8-53.2)		45.5 (43.7-48.2)			83.8 (72.8-92.7)		81.1 (71.4-89.3)		8.8 (4.5-14.4)		0.6 (0.3-1.4)
	Unemployed	16.4 (14.2-19)		25.9 (22.1-32.7)		14.6 (12.9-15.9)		8.6 (8.2-9.2)			54.3 (52.3-57.1)		50.6 (48.6-53.3)		45.5 (43.5-48.2)			85.7 (73.1-94.1)		82 (71.9-90.3)		8.1 (3.8-14.1)		0.6 (0.3-1.4)
Supplementary Table 6B: Bivariates analysis between confounders, socioeconomic position indicators and environmental exposures in rural areas, England (N=50,178)
(a) Kruskal-Wallis test
(b) Spearman coefficient

## Sheet: Supplementary Table 7
		Educational attainment											Employment status											Household income
		Urban (N= 292,246)				Rural (N=50,178)							Urban (N= 292,246)				Rural (N=50,178)							Urban (N= 292,246)					Rural (N=50,178)
		High	Medium	Low	p	High	Medium	Low	p				Employed or self-employed	Retired	Unemployed	p	Employed or self-employed	Retired	Unemployed	p				Greater than £52,000	£31,000 to £51,999	£18,000 to £30,999	Less than £18,000	p		Greater than £52,000	£31,000 to £51,999	£18,000 to £30,999	Less than £18,000	p
		n= 100124	n= 98956	n= 93166		n= 19559	n= 17416	n= 13203					n= 173423	n= 100510	n= 18313		n= 27496	n= 19612	n= 3070					n= 73662	n= 77290	n= 76275	n= 65019			n= 16558	n= 13893	n= 12290	n= 7437
Sex					<.001a				<.001a		Sex					<.001a				<.001a		Sex						<.001a						<.001a
	Female, n(%)	51459 (51.4)	50372 (50.9)	52580 (56.44)		9804 (50.13)	8878 (50.98)	7713 (58.42)				Female, n(%)	87518 (50.47)	53644 (53.37)	13249 (72.35)		13602 (49.47)	10269 (52.36)	2524 (82.21)				Female, n(%)	35307 (47.93)	39413 (50.99)	41424 (54.31)	38267 (58.86)		Female, n(%)	7901 (47.72)	7165 (51.57)	6807 (55.39)	4522 (60.8)
	Male, n(%)	48665 (48.6)	48584 (49.1)	40586 (43.56)		9755 (49.87)	8538 (49.02)	5490 (41.58)				Male, n(%)	85905 (49.53)	46866 (46.63)	5064 (27.65)		13894 (50.53)	9343 (47.64)	546 (17.79)				Male, n(%)	38355 (52.07)	37877 (49.01)	34851 (45.69)	26752 (41.14)		Male, n(%)	8657 (52.28)	6728 (48.43)	5483 (44.61)	2915 (39.2)
Age					<0.001b				<0.001b		Age					<0.001b				<0.001b		Age						<0.001b						<0.001b
	Median (IQR)	55 (48-61)	56 (49-62)	60 (52-65)		57 (50-62)	58 (50-63)	61 (54-65)				Median (IQR)	52 (47-58)	64 (61-67)	51 (46-57)		53 (47-58)	64 (61-66)	52 (46-57)				Median (IQR)	52 (47-58)	55 (48-61)	60 (52-64)	62 (56-66)		Median (IQR)	53 (47-59)	58 (51-63)	62 (56-65)	63 (59-66)
Country of birth					<.001a				<.001a		Country of birth					<.001a				<.001a		Country of birth						<.001a						<.001a
	UK or Ireland, n(%)	87584 (87.48)	92218 (93.19)	88359 (94.84)		18409 (94.12)	16811 (96.53)	12952 (98.1)				UK or Ireland, n(%)	157386 (90.75)	95066 (94.58)	15709 (85.78)		26229 (95.39)	19067 (97.22)	2876 (93.68)				UK or Ireland, n(%)	67139 (91.14)	71533 (92.55)	70470 (92.39)	59019 (90.77)		UK or Ireland, n(%)	15689 (94.75)	13363 (96.19)	11886 (96.71)	7234 (97.27)
	Elsewhere, n(%)	12540 (12.52)	6738 (6.81)	4807 (5.16)		1150 (5.88)	605 (3.47)	251 (1.9)				Elsewhere, n(%)	16037 (9.25)	5444 (5.42)	2604 (14.22)		1267 (4.61)	545 (2.78)	194 (6.32)				Elsewhere, n(%)	6523 (8.86)	5757 (7.45)	5805 (7.61)	6000 (9.23)		Elsewhere, n(%)	869 (5.25)	530 (3.81)	404 (3.29)	203 (2.73)
Household Income					<.001a				<.001a		Educational attainment					<.001a				<.001a		Educational attainment						<.001a						<.001a
	Greater than 52,000, n(%)	42628 (42.58)	21535 (21.76)	9499 (10.2)		9270 (47.4)	5089 (29.22)	2199 (16.66)				High, n(%)	65484 (37.76)	28215 (28.07)	6425 (35.08)		11530 (41.93)	6851 (34.93)	1178 (38.37)				High, n(%)	42628 (57.87)	28506 (36.88)	19242 (25.23)	9748 (14.99)		High, n(%)	9270 (55.99)	5445 (39.19)	3554 (28.92)	1290 (17.35)
	31,000 to 51,999, n(%)	28506 (28.47)	29347 (29.66)	19437 (20.86)		5445 (27.84)	5262 (30.21)	3186 (24.13)				Medium, n(%)	61929 (35.71)	31212 (31.05)	5815 (31.75)		9935 (36.13)	6448 (32.88)	1033 (33.65)				Medium, n(%)	21535 (29.23)	29347 (37.97)	28667 (37.58)	19407 (29.85)		Medium, n(%)	5089 (30.73)	5262 (37.88)	4685 (38.12)	2380 (32)
	18,000 to 30,999, n(%)	19242 (19.22)	28667 (28.97)	28366 (30.45)		3554 (18.17)	4685 (26.9)	4051 (30.68)				Low, n(%)	46010 (26.53)	41083 (40.87)	6073 (33.16)		6031 (21.93)	6313 (32.19)	859 (27.98)				Low, n(%)	9499 (12.9)	19437 (25.15)	28366 (37.19)	35864 (55.16)		Low, n(%)	2199 (13.28)	3186 (22.93)	4051 (32.96)	3767 (50.65)
	Less than 18,000, n(%)	9748 (9.74)	19407 (19.61)	35864 (38.49)		1290 (6.6)	2380 (13.67)	3767 (28.53)
											Household Income					<.001a				<.001a		Employment Status						<.001a						<.001a
Employment Status					<.001a				<.001a			Greater than 52,000, n(%)	60212 (34.72)	8784 (8.74)	4666 (25.48)		12728 (46.29)	2564 (13.07)	1266 (41.24)				Employed or self-employed, n(%)	60212 (81.74)	55269 (71.51)	39207 (51.4)	18735 (28.81)		Employed or self-employed, n(%)	12728 (76.87)	8217 (59.14)	4796 (39.02)	1755 (23.6)
	Employed or self-employed, n(%)	65484 (65.4)	61929 (62.58)	46010 (49.38)		11530 (58.95)	9935 (57.05)	6031 (45.68)				31,000 to 51,999, n(%)	55269 (31.87)	18291 (18.2)	3730 (20.37)		8217 (29.88)	4921 (25.09)	755 (24.59)				Retired, n(%)	8784 (11.92)	18291 (23.67)	33525 (43.95)	39910 (61.38)		Retired, n(%)	2564 (15.48)	4921 (35.42)	6977 (56.77)	5150 (69.25)
	Retired, n(%)	28215 (28.18)	31212 (31.54)	41083 (44.1)		6851 (35.03)	6448 (37.02)	6313 (47.81)				18,000 to 30,999, n(%)	39207 (22.61)	33525 (33.35)	3543 (19.35)		4796 (17.44)	6977 (35.58)	517 (16.84)				Unemployed, n(%)	4666 (6.33)	3730 (4.83)	3543 (4.65)	6374 (9.8)		Unemployed, n(%)	1266 (7.65)	755 (5.43)	517 (4.21)	532 (7.15)
	Unemployed, n(%)	6425 (6.42)	5815 (5.88)	6073 (6.52)		1178 (6.02)	1033 (5.93)	859 (6.51)				Less than 18,000, n(%)	18735 (10.8)	39910 (39.71)	6374 (34.81)		1755 (6.38)	5150 (26.26)	532 (17.33)
																						NO2						<0.001b						<0.001b
NO2					<0.001b				<0.001b		NO2					<0.001b				<0.001b			Median (IQR)	27.4 (22.9-32.2)	27.1 (23-31.6)	27.2 (23.2-31.6)	28.2 (24.1-32.6)		Median (IQR)	16.1 (14.1-18.6)	16.7 (14.4-19.2)	16.9 (14.8-19.4)	17.3 (15.1-19.8)
	Median (IQR)	28.3 (23.5-33.1)	26.8 (23-31.2)	27.2 (23.5-31.5)		16.2 (14.2-18.8)	16.8 (14.6-19.2)	17.1 (14.8-19.6)				Median (IQR)	27.8 (23.5-32.4)	26.7 (22.9-31)	28.4 (24-33.1)		16.6 (14.4-19.2)	16.7 (14.5-19.1)	16.4 (14.2-19)
																						NOx						<0.001b						<0.001b
NOx					<0.001b				<0.001b		NOx					<0.001b				<0.001b			Median (IQR)	43.1 (36-51.6)	43.4 (36.6-51)	43.9 (37.1-51.7)	45.6 (38.8-53.8)		Median (IQR)	25.2 (21.7-31.7)	26.8 (22.4-33.6)	27.6 (22.9-34.1)	28.9 (23.5-35.3)
	Median (IQR)	44.7 (37.1-53.7)	43.2 (36.6-50.9)	44 (37.4-51.5)		25.8 (21.9-32.5)	27 (22.5-33.5)	27.9 (22.9-34.6)				Median (IQR)	44.5 (37.4-52.7)	42.9 (36.3-50.4)	45.3 (37.8-54)		26.8 (22.3-33.6)	26.8 (22.5-33.3)	25.9 (22.1-32.7)
																						PM10						<0.001b						<0.001b
PM10					<0.001b				<0.001b		PM10					<0.001b				<0.001b			Median (IQR)	16.1 (15.5-17.1)	16.1 (15.5-17)	16.1 (15.5-17)	16.2 (15.6-17.1)		Median (IQR)	14.5 (12.8-15.9)	14.8 (13.3-16)	14.8 (13.4-16.1)	15 (13.7-16.2)
	Median (IQR)	16.2 (15.6-17.1)	16.1 (15.4-17)	16.1 (15.5-17)		14.6 (12.9-15.9)	14.8 (13.3-16)	14.9 (13.4-16.1)				Median (IQR)	16.1 (15.5-17.1)	16.1 (15.4-17)	16.2 (15.6-17.2)		14.8 (13.2-16)	14.8 (13.3-16)	14.6 (12.9-15.9)
																						PM2.5						<0.001b						<0.001b
PM2.5					<0.001b				<0.001b		PM2.5					<0.001b				<0.001b			Median (IQR)	10 (9.4-10.6)	10 (9.5-10.6)	10.1 (9.5-10.7)	10.2 (9.7-10.8)		Median (IQR)	8.5 (8.2-9.1)	8.7 (8.3-9.2)	8.8 (8.3-9.3)	8.8 (8.4-9.4)
	Median (IQR)	10.1 (9.5-10.7)	10 (9.5-10.6)	10.1 (9.6-10.7)		8.6 (8.2-9.2)	8.7 (8.3-9.2)	8.8 (8.3-9.3)				Median (IQR)	10.1 (9.6-10.7)	10 (9.5-10.6)	10.1 (9.6-10.8)		8.7 (8.2-9.2)	8.7 (8.3-9.2)	8.6 (8.2-9.2)
																						Lday						<0.001b						0.196b
Lday					<0.001b				0.197b		Lday					<0.001b				<0.001b			Median (IQR)	54.2 (52.8-56.1)	54.2 (52.8-56)	54.2 (52.9-56.1)	54.3 (52.9-56.3)		Median (IQR)	54.5 (52.5-57.2)	54.5 (52.6-57.2)	54.4 (52.6-57.1)	54.5 (52.7-57.2)
	Median (IQR)	54.3 (53-56.3)	54.2 (52.8-56.1)	54.2 (52.8-56.1)		54.5 (52.6-57.2)	54.4 (52.6-57.2)	54.4 (52.6-57)				Median (IQR)	54.3 (52.9-56.2)	54.1 (52.8-56)	54.3 (52.9-56.3)		54.6 (52.6-57.3)	54.3 (52.5-57)	54.3 (52.3-57.1)
																						Levening						<0.001b						0.196b
Levening					<0.001b				0.197b		Levening					<0.001b				<0.001b			Median (IQR)	50.4 (49.1-52.4)	50.4 (49.1-52.3)	50.5 (49.1-52.4)	50.6 (49.2-52.6)		Median (IQR)	50.7 (48.7-53.5)	50.7 (48.9-53.5)	50.7 (48.9-53.3)	50.7 (48.9-53.5)
	Median (IQR)	50.6 (49.2-52.5)	50.4 (49-52.3)	50.4 (49-52.4)		50.8 (48.8-53.5)	50.7 (48.8-53.5)	50.6 (48.8-53.3)				Median (IQR)	50.5 (49.1-52.5)	50.4 (49-52.2)	50.5 (49.1-52.5)		50.8 (48.9-53.6)	50.6 (48.8-53.2)	50.6 (48.6-53.3)
																						Lnight						<0.001b						0.197b
Lnight					<0.001b				0.196b		Lnight					<0.001b				<0.001b			Median (IQR)	45.4 (44-47.3)	45.4 (44-47.2)	45.4 (44-47.3)	45.5 (44.1-47.5)		Median (IQR)	45.7 (43.6-48.4)	45.6 (43.8-48.4)	45.6 (43.8-48.3)	45.6 (43.9-48.4)
	Median (IQR)	45.5 (44.1-47.5)	45.3 (44-47.2)	45.4 (44-47.3)		45.7 (43.8-48.4)	45.6 (43.7-48.4)	45.5 (43.8-48.2)				Median (IQR)	45.5 (44.1-47.4)	45.3 (43.9-47.1)	45.5 (44.1-47.5)		45.8 (43.8-48.5)	45.5 (43.7-48.2)	45.5 (43.5-48.2)
																						Natural Environment						<0.001b						<0.001b
Natural Environment					<0.001b				<0.001b		Natural Environment					<0.001b				<0.001b			Median (IQR)	31.1 (16.6-50.3)	33.1 (18.3-50.8)	33.2 (18.5-50.4)	30.7 (17.1-47.7)		Median (IQR)	86.7 (74.9-95)	83.8 (72.5-92.8)	83.2 (72-91.8)	81.8 (71.3-90.8)
	Median (IQR)	28.3 (15-47.5)	34.2 (19.2-51.5)	33.7 (19.3-50.3)		85.7 (73.9-94.1)	83.6 (72.6-92.4)	82.9 (72.1-91.8)				Median (IQR)	30.9 (16.9-48.9)	35 (19.8-52)	28.1 (15-46.3)		84.2 (73-93)	83.8 (72.8-92.7)	85.7 (73.1-94.1)
																						Greenspace						<0.001b						<0.001b
Greenspace					<0.001b				<0.001b		Greenspace					<0.001b				<0.001b			Median (IQR)	35.8 (24-51.7)	38.4 (26.3-52.8)	38.6 (26.9-52.7)	37.1 (26.3-50.8)		Median (IQR)	83.5 (72.8-91)	81 (71.2-89.5)	80.5 (71.1-88.7)	79.2 (70.7-87.9)
	Median (IQR)	33.8 (23-49.5)	39.2 (27.2-53.6)	39.3 (27.9-52.8)		82.5 (72.1-90.5)	80.9 (71.4-89.2)	80.3 (71-88.7)				Median (IQR)	36.7 (25.3-51.4)	39.7 (27.4-53.7)	34.3 (23.8-49.1)		81.5 (71.7-89.8)	81.1 (71.4-89.3)	82 (71.9-90.3)
																						Garden						<0.001b						<0.001b
Garden					<0.001b				<0.001b		Garden					<0.001b				<0.001b			Median (IQR)	27.7 (20.9-34.8)	26.8 (20.1-33.8)	26.1 (19.5-33.1)	25.3 (18.9-32)		Median (IQR)	7.6 (3.4-13.6)	8.7 (4.5-14.4)	9 (4.8-14.5)	9.6 (5-14.3)
	Median (IQR)	27.5 (20.8-34.4)	26.3 (19.6-33.3)	25.6 (19.3-32.5)		8.1 (3.8-14.1)	8.8 (4.5-14.2)	8.9 (4.6-14.2)				Median (IQR)	26.5 (19.9-33.5)	26.4 (19.8-33.5)	26.8 (20.2-33.7)		8.4 (4.1-14)	8.8 (4.5-14.4)	8.1 (3.8-14.1)
																						Water						<0.001b						<0.001b
Water					<0.001b				0.056b		Water					<0.001b				0.321b			Median (IQR)	0.5 (0.2-1.3)	0.5 (0.2-1.2)	0.5 (0.2-1.2)	0.5 (0.2-1.2)		Median (IQR)	0.6 (0.3-1.4)	0.6 (0.3-1.4)	0.6 (0.3-1.4)	0.6 (0.3-1.4)
	Median (IQR)	0.5 (0.2-1.3)	0.5 (0.2-1.2)	0.5 (0.2-1.2)		0.6 (0.3-1.4)	0.6 (0.3-1.4)	0.6 (0.3-1.4)				Median (IQR)	0.5 (0.2-1.2)	0.5 (0.2-1.2)	0.5 (0.2-1.3)		0.6 (0.3-1.4)	0.6 (0.3-1.4)	0.6 (0.3-1.4)
Supplementary Table 7 : Bivariates analysis between confounders, social determinants and each SEP indicators in urban areas, England (N=292,246) and in rural areas, England (N=50,178)
(a) Chi-squared test, (b) Wilcoxon rank test

## Sheet: Supplementary Table 8
		Urban
		(A) Education				(B) Income				(C )Employment
			Beta [CI]	p-value			Beta [CI]	p-value			Beta [CI]	p-value
Air Pollution	NO2	ref				ref				ref
		medium	-0.326 [-0.379;-0.274]	4.64025e-34		£31,000 to 51,999	0.513 [0.453;0.573]	2.81408e-63		Retired	-0.427 [-0.489;-0.366]	3.95967e-42
		low	0.235 [0.18;0.289]	2.83325e-17		£18,000 to £30,999	1.087 [1.025;1.149]	5.04322e-256		unemployed	0.211 [0.12;0.301]	5.12744e-06
						Less than £18,000	2.132 [2.065;2.199]	0
	Nox	ref				ref				ref
		medium	-0.173 [-0.294;-0.052]	0.0052008		£31,000 to 51,999	1.344 [1.206;1.482]	3.94587e-81		Retired	-0.828 [-0.97;-0.686]	2.88311e-30
		low	0.929 [0.803;1.054]	9.08179e-48		£18,000 to £30,999	2.682 [2.539;2.826]	5.6468e-293		unemployed	0.317 [0.108;0.526]	0.00289981
						Less than £18,000	4.898 [4.744;5.052]	0
	PM10	ref				ref				ref
		medium	0.066 [0.051;0.08]	1.67831e-18		£31,000 to 51,999	0.133 [0.116;0.15]	3.56016e-54		Retired	-0.034 [-0.051;-0.017]	9.93587e-05
		low	0.163 [0.148;0.178]	1.28884e-97		£18,000 to £30,999	0.228 [0.21;0.245]	1.28339e-143		unemployed	-0.015 [-0.04;0.011]	0.26093
						Less than £18,000	0.342 [0.323;0.361]	1.20839e-277
	PM2.5	ref				ref				ref
		medium	-0.012 [-0.02;-0.004]	0.00257025		£31,000 to 51,999	0.099 [0.09;0.108]	6.85564e-104		Retired	-0.052 [-0.061;-0.043]	3.68057e-28
		low	0.067 [0.059;0.075]	4.49888e-58		£18,000 to £30,999	0.194 [0.185;0.203]	0		unemployed	0.022 [0.009;0.036]	0.00131974
						Less than £18,000	0.353 [0.343;0.363]	0
Noise Pollution	Lday	ref				ref				ref
		medium	-0.036 [-0.073;0.001]	0.0599417		£31,000 to 51,999	0.086 [0.043;0.128]	8.15e-05		Retired	-0.13 [-0.173;-0.086]	5.43702e-09
		low	0.031 [-0.008;0.069]	0.116152		£18,000 to £30,999	0.249 [0.205;0.293]	3.80975e-28		unemployed	-0.014 [-0.078;0.05]	0.65997
						Less than £18,000	0.421 [0.373;0.469]	5.0679e-67
	Levening	ref				ref				ref
		medium	-0.036 [-0.073;0.001]	0.0597166		£31,000 to 51,999	0.086 [0.043;0.128]	8.10196e-05		Retired	-0.13 [-0.173;-0.086]	5.48031e-09
		low	0.031 [-0.008;0.069]	0.116196		£18,000 to £30,999	0.249 [0.205;0.293]	3.76258e-28		unemployed	-0.014 [-0.078;0.05]	0.660458
						Less than £18,000	0.421 [0.373;0.469]	4.99445e-67
	Lnight	ref				ref				ref
		medium	-0.036 [-0.073;0.001]	0.0599454		£31,000 to 51,999	0.086 [0.043;0.128]	8.17749e-05		Retired	-0.13 [-0.173;-0.086]	5.42236e-09
		low	0.031 [-0.008;0.069]	0.116182		£18,000 to £30,999	0.249 [0.205;0.293]	3.84227e-28		unemployed	-0.014 [-0.078;0.05]	0.659782
						Less than £18,000	0.421 [0.373;0.469]	5.11964e-67
Green and Blue Spaces	Natural Environment	ref				ref				ref
		medium	1.426 [1.265;1.587]	2.27844e-67		£31,000 to 51,999	-1.261 [-1.445;-1.077]	5.11582e-41		Retired	1.075 [0.887;1.264]	6.51866e-29
		low	0.217 [0.05;0.384]	0.0106943		£18,000 to £30,999	-2.552 [-2.744;-2.361]	3.81366e-150		unemployed	-0.484 [-0.762;-0.206]	0.000640224
						Less than £18,000	-5.027 [-5.233;-4.821]	0
	Garden	ref				ref				ref
		medium	-0.901 [-0.979;-0.822]	1.1893e-112		£31,000 to 51,999	-0.668 [-0.758;-0.578]	2.85183e-48		Retired	-0.028 [-0.119;0.064]	0.55515
		low	-1.351 [-1.432;-1.27]	3.24445e-234		£18,000 to £30,999	-1.271 [-1.365;-1.178]	3.75362e-157		unemployed	-0.118 [-0.253;0.017]	0.0866859
						Less than £18,000	-2.031 [-2.131;-1.93]	0
	Greenspace	ref				ref				ref
		medium	1.789 [1.656;1.923]	3.30666e-152		£31,000 to 51,999	-0.369 [-0.522;-0.216]	2.25708e-06		Retired	0.78 [0.624;0.937]	1.41706e-22
		low	1.201 [1.063;1.339]	3.66094e-65		£18,000 to £30,999	-1.026 [-1.186;-0.867]	1.16236e-36		unemployed	-0.461 [-0.691;-0.231]	8.58105e-05
						Less than £18,000	-2.547 [-2.718;-2.375]	7.98291e-187
	Water	ref				ref				ref
		medium	-0.039 [-0.059;-0.018]	0.000282924		£31,000 to 51,999	-0.071 [-0.095;-0.047]	5.31412e-09		Retired	0.026 [0.002;0.051]	0.0335694
		low	-0.082 [-0.104;-0.061]	6.88546e-14		£18,000 to £30,999	-0.086 [-0.111;-0.062]	9.20459e-12		unemployed	0.034 [-0.002;0.07]	0.0635563
						Less than £18,000	-0.109 [-0.135;-0.082]	1.53511e-15
Supplementary Table 8: Linear regression coefficients for association between educational attainment (A), household income (B), and employment status (C) with airborne pollutants, road traffic noise and green-blue spaces in urban areas for England. Bonferroni 5% significance level α = 0.05/198 = 0.00025
Adjusted for age, sex, country of birth and centre

## Sheet: Supplementary Table 9
		Urban
		(A) Education				(B) Income				(C )Employment
			Beta [CI]	p-value			Beta [CI]	p-value			Beta [CI]	p-value
Air Pollution	NO2	ref				ref				ref
		medium	0.366 [0.295;0.438]	1.57167e-23		£31,000 to 51,999	0.56 [0.479;0.64]	3.29667e-42		Retired	0.025 [-0.061;0.11]	0.572742
		low	0.63 [0.551;0.709]	5.59926e-55		£18,000 to £30,999	0.801 [0.713;0.888]	5.67373e-72		unemployed	-0.214 [-0.347;-0.082]	0.0015471
						Less than £18,000	1.12 [1.017;1.224]	6.79896e-100
	Nox	ref				ref				ref
		medium	0.78 [0.602;0.959]	1.05812e-17		£31,000 to 51,999	1.42 [1.22;1.619]	5.39417e-44		Retired	-0.043 [-0.257;0.17]	0.689694
		low	1.486 [1.29;1.683]	9.39621e-50		£18,000 to £30,999	2.137 [1.92;2.353]	8.03021e-83		unemployed	-0.693 [-1.023;-0.363]	3.8511e-05
						Less than £18,000	3.043 [2.787;3.299]	4.69673e-119
	PM10	ref				ref				ref
		medium	0.184 [0.138;0.229]	2.18798e-15		£31,000 to 51,999	0.298 [0.247;0.349]	2.11621e-30		Retired	0.051 [-0.003;0.105]	0.0646978
		low	0.289 [0.239;0.338]	9.85599e-30		£18,000 to £30,999	0.427 [0.372;0.482]	1.04153e-51		unemployed	-0.164 [-0.248;-0.08]	0.0001291
						Less than £18,000	0.602 [0.537;0.668]	7.93325e-73
	PM2.5	ref				ref				ref
		medium	0.06 [0.046;0.073]	7.054e-18		£31,000 to 51,999	0.117 [0.101;0.132]	2.67266e-51		Retired	0.018 [0.002;0.034]	0.0275254
		low	0.101 [0.087;0.116]	1.3313e-40		£18,000 to £30,999	0.168 [0.152;0.184]	5.35379e-89		unemployed	-0.053 [-0.078;-0.028]	2.9438e-05
						Less than £18,000	0.234 [0.214;0.253]	3.27282e-122
Noise Pollution	Lday	ref				ref				ref
		medium	-0.022 [-0.11;0.067]	0.634822		£31,000 to 51,999	0.064 [-0.036;0.164]	0.210398		Retired	-0.186 [-0.292;-0.08]	0.000572141
		low	-0.015 [-0.113;0.083]	0.761917		£18,000 to £30,999	0.08 [-0.029;0.188]	0.150811		unemployed	-0.259 [-0.423;-0.095]	0.00198804
						Less than £18,000	0.156 [0.028;0.284]	0.0172284
	Levening	ref				ref				ref
		medium	-0.022 [-0.11;0.067]	0.634854		£31,000 to 51,999	0.064 [-0.036;0.164]	0.210005		Retired	-0.186 [-0.292;-0.08]	0.000579197
		low	-0.015 [-0.113;0.083]	0.762421		£18,000 to £30,999	0.08 [-0.029;0.188]	0.150576		unemployed	-0.259 [-0.423;-0.095]	0.00198424
						Less than £18,000	0.156 [0.028;0.284]	0.0171717
	Lnight	ref				ref				ref
		medium	-0.022 [-0.11;0.067]	0.634556		£31,000 to 51,999	0.064 [-0.036;0.164]	0.210381		Retired	-0.186 [-0.292;-0.08]	0.00057283
		low	-0.015 [-0.113;0.083]	0.76154		£18,000 to £30,999	0.08 [-0.029;0.188]	0.150768		unemployed	-0.259 [-0.423;-0.095]	0.00198661
						Less than £18,000	0.156 [0.028;0.284]	0.0172169
Green and Blue Spaces	Natural Environment	ref				ref				ref
		medium	-1.19 [-1.471;-0.909]	1.1201e-16		£31,000 to 51,999	-2.296 [-2.611;-1.981]	3.08653e-46		Retired	-0.803 [-1.138;-0.467]	2.72978e-06
		low	-1.602 [-1.911;-1.293]	3.20525e-24		£18,000 to £30,999	-3.054 [-3.396;-2.713]	1.5548e-68		unemployed	0.668 [0.149;1.187]	0.0116549
						Less than £18,000	-4.031 [-4.435;-3.627]	8.16857e-85
	Garden	ref				ref				ref
		medium	0.31 [0.17;0.45]	1.4022e-05		£31,000 to 51,999	0.821 [0.664;0.978]	1.10537e-24		Retired	0.431 [0.265;0.598]	3.90382e-07
		low	0.275 [0.121;0.429]	0.000454027		£18,000 to £30,999	1.059 [0.889;1.229]	3.57672e-34		unemployed	-0.176 [-0.434;0.082]	0.180114
						Less than £18,000	1.144 [0.943;1.345]	8.47856e-29
	Greenspace	ref				ref				ref
		medium	-1.005 [-1.246;-0.763]	3.50916e-16		£31,000 to 51,999	-1.968 [-2.238;-1.698]	4.09283e-46		Retired	-0.767 [-1.055;-0.479]	1.79059e-07
		low	-1.326 [-1.592;-1.061]	1.24961e-22		£18,000 to £30,999	-2.652 [-2.945;-2.358]	4.61459e-70		unemployed	0.531 [0.086;0.977]	0.0194237
						Less than £18,000	-3.572 [-3.918;-3.225]	3.06355e-90
	Water	ref				ref				ref
		medium	0.068 [0.008;0.128]	0.0273446		£31,000 to 51,999	0.056 [-0.012;0.123]	0.106652		Retired	0.027 [-0.045;0.099]	0.459828
		low	0.135 [0.069;0.201]	6.4814e-05		£18,000 to £30,999	0.073 [0;0.146]	0.0506084		unemployed	-0.034 [-0.145;0.077]	0.547472
						Less than £18,000	0.28 [0.193;0.366]	2.59328e-10
Supplementary Table 9: Linear regression coefficients for association between educational attainment (A), household income (B), and employment status (C) with airborne pollutants, road traffic noise and green-blue spaces in rural areas for England. Bonferroni 5% significance level α’ = 0.05/198 = 0.00025
Adjusted for age, sex, country of birth and centre

[truncated: 3 more sheets: Supplementary Table 10,  Supplementary Table 11, Supplementary Table 12]
